# Supplementary material for: Laser-Prepared ZnO-Ag Nanoparticles with High Light-Enhanced Antibacterial Activity
Source: Materials (Basel). 2025 Jun 29;18(13):3088. doi: 10.3390/ma18133088 (PMC12251156; doi:10.3390/ma18133088)
Supplement: Supplementary file 1 [file materials-18-03088-s001.zip]

Archive with 1 entries (1 files):
- materials-3671683-supplementary.pdf
